# Supplementary material for: Roar: detecting alternative polyadenylation with standard mRNA sequencing libraries
Source: BMC Bioinformatics. 2016 Oct 18;17:423. doi: 10.1186/s12859-016-1254-8 (PMC5069797; doi:10.1186/s12859-016-1254-8)
Supplement: Additional file 1 — Lists of samples (GSE and GSM identifiers) with microarray data for human brain and testes. (TXT 5 kb) [file 12859_2016_1254_MOESM1_ESM.txt]

GEO dataset GSE3526, samples: 
GSM80565,GSM80566,GSM80567,GSM80568,GSM80569,GSM80570,GSM80571,GSM80572,GSM80573,GSM80574,GSM80575,GSM80581,GSM80585,GSM80586,GSM80587,GSM80591,GSM80592,GSM80593,GSM80594,GSM80595,GSM80596,GSM80597,GSM80598,GSM80599,GSM80600,GSM80601,GSM80616,GSM80617,GSM80618,GSM80619,GSM80620,GSM80621,GSM80622,GSM80623,GSM80626,GSM80627,GSM80628,GSM80636,GSM80637,GSM80638,GSM80639,GSM80640,GSM80641,GSM80642,GSM80643,GSM80644,GSM80645,GSM80646,GSM80647,GSM80650,GSM80651,GSM80652,GSM80653,GSM80660,GSM80661,GSM80662,GSM80663,GSM80664,GSM80665,GSM80666,GSM80667,GSM80668,GSM80669,GSM80670,GSM80671,GSM80675,GSM80676,GSM80677,GSM80678,GSM80679,GSM80680,GSM80681,GSM80682,GSM80683,GSM80684,GSM80690,GSM80691,GSM80692,GSM80693,GSM80699,GSM80700,GSM80701,GSM80702,GSM80703,GSM80704,GSM80705,GSM80706,GSM80708,GSM80709,GSM80711,GSM80713,GSM80714,GSM80715,GSM80721,GSM80722,GSM80723,GSM80724,GSM80744,GSM80745,GSM80746,GSM80747,GSM80752,GSM80754,GSM80756,GSM80760,GSM80761,GSM80762,GSM80763,GSM80766,GSM80767,GSM80772,GSM80773,GSM80774,GSM80775,GSM80800,GSM80801,GSM80802,GSM80803,GSM80804,GSM80817,GSM80818,GSM80819,GSM80827,GSM80828,GSM80829,GSM80830,GSM80831,GSM80832,GSM80833,GSM80834,GSM80835,GSM80836,GSM80837,GSM80838,GSM80839,GSM80840,GSM80841,GSM80846,GSM80847,GSM80848,GSM80849,GSM80850,GSM80851,GSM80852,GSM80853,GSM80854,GSM80855,GSM80856,GSM80857,GSM80858,GSM80859,GSM80860,GSM80861,GSM80862,GSM80863,GSM80868,GSM80869,GSM80870,GSM80871,GSM80872,GSM80873,GSM80879,GSM80880,GSM80881,GSM80892,GSM80893,GSM80894,GSM80896,GSM80907,GSM80908,GSM80909,GSM80910

GEO dataset GSE5281, samples:
GSM80565,GSM80566,GSM80567,GSM80568,GSM80569,GSM80570,GSM80571,GSM80572,GSM80573,GSM80574,GSM80575,GSM80581,GSM80585,GSM80586,GSM80587,GSM80591,GSM80592,GSM80593,GSM80594,GSM80595,GSM80596,GSM80597,GSM80598,GSM80599,GSM80600,GSM80601,GSM80616,GSM80617,GSM80618,GSM80619,GSM80620,GSM80621,GSM80622,GSM80623,GSM80626,GSM80627,GSM80628,GSM80636,GSM80637,GSM80638,GSM80639,GSM80640,GSM80641,GSM80642,GSM80643,GSM80644,GSM80645,GSM80646,GSM80647,GSM80650,GSM80651,GSM80652,GSM80653,GSM80660,GSM80661,GSM80662,GSM80663,GSM80664,GSM80665,GSM80666,GSM80667,GSM80668,GSM80669,GSM80670,GSM80671,GSM80675,GSM80676,GSM80677,GSM80678,GSM80679,GSM80680,GSM80681,GSM80682,GSM80683,GSM80684,GSM80690,GSM80691,GSM80692,GSM80693,GSM80699,GSM80700,GSM80701,GSM80702,GSM80703,GSM80704,GSM80705,GSM80706,GSM80708,GSM80709,GSM80711,GSM80713,GSM80714,GSM80715,GSM80721,GSM80722,GSM80723,GSM80724,GSM80744,GSM80745,GSM80746,GSM80747,GSM80752,GSM80754,GSM80756,GSM80760,GSM80761,GSM80762,GSM80763,GSM80766,GSM80767,GSM80772,GSM80773,GSM80774,GSM80775,GSM80800,GSM80801,GSM80802,GSM80803,GSM80804,GSM80817,GSM80818,GSM80819,GSM80827,GSM80828,GSM80829,GSM80830,GSM80831,GSM80832,GSM80833,GSM80834,GSM80835,GSM80836,GSM80837,GSM80838,GSM80839,GSM80840,GSM80841,GSM80846,GSM80847,GSM80848,GSM80849,GSM80850,GSM80851,GSM80852,GSM80853,GSM80854,GSM80855,GSM80856,GSM80857,GSM80858,GSM80859,GSM80860,GSM80861,GSM80862,GSM80863,GSM80868,GSM80869,GSM80870,GSM80871,GSM80872,GSM80873,GSM80879,GSM80880,GSM80881,GSM80892,GSM80893,GSM80894,GSM80896,GSM80907,GSM80908,GSM80909,GSM80910

GEO dataset GSE7307, samples:
GSM175829,GSM175830,GSM175831,GSM175832,GSM175842,GSM175843,GSM175844,GSM175845,GSM175846,GSM175847,GSM175848,GSM175849,GSM175850,GSM175851,GSM175852,GSM175853,GSM175854,GSM175855,GSM175856,GSM175857,GSM175858,GSM175859,GSM175860,GSM175861,GSM175862,GSM175863,GSM175864,GSM175869,GSM175870,GSM175871,GSM175872,GSM175873,GSM175874,GSM175875,GSM175876,GSM175877,GSM175885,GSM175886,GSM175887,GSM175888,GSM175893,GSM175894,GSM175895,GSM175901,GSM175902,GSM175903,GSM175904,GSM175907,GSM175909,GSM175942,GSM175956,GSM175957,GSM175958,GSM175959,GSM175987,GSM175988,GSM175989,GSM175990,GSM176017,GSM176018,GSM176020,GSM176024,GSM176030,GSM176031,GSM176033,GSM176034,GSM176036,GSM176037,GSM176045,GSM176046,GSM176047,GSM176048,GSM176049,GSM176050,GSM176051,GSM176052,GSM176053,GSM176054,GSM176056,GSM176058,GSM176059,GSM176060,GSM176061,GSM176064,GSM176065,GSM176066,GSM176067,GSM176068,GSM176069,GSM176070,GSM176071,GSM176073,GSM176077,GSM176113,GSM176116,GSM176120,GSM176124,GSM176125,GSM176147,GSM176148,GSM176149,GSM176150,GSM176151,GSM176152,GSM176153,GSM176154,GSM176155,GSM176156,GSM176157,GSM176158,GSM176159,GSM176160,GSM176161,GSM176162,GSM176163,GSM176164,GSM176165,GSM176166,GSM176167,GSM176168,GSM176169,GSM176170,GSM176171,GSM176172,GSM176173,GSM176174,GSM176175,GSM176176,GSM176177,GSM176178,GSM176179,GSM176180,GSM176181,GSM176182,GSM176183,GSM176184,GSM176185,GSM176206,GSM176207,GSM176210,GSM176211,GSM176212,GSM176213,GSM176214,GSM176215,GSM176216,GSM176217,GSM176222,GSM176223,GSM176224,GSM176225,GSM176226,GSM176233,GSM176275,GSM176276,GSM176293,GSM176295,GSM176296,GSM176297,GSM176344,GSM176345,GSM176346,GSM176347,GSM176352,GSM176353,GSM176354,GSM176355,GSM176357,GSM176363,GSM176364,GSM176365,GSM176366,GSM176367,GSM176369,GSM176370,GSM176371,GSM176372,GSM176373,GSM176374,GSM176379,GSM176380,GSM176381,GSM176382,GSM176383,GSM176384,GSM176393,GSM176394,GSM176395,GSM176397,GSM176398,GSM176401,GSM176402,GSM176403,GSM176404,GSM176411,GSM176412,GSM176413,GSM176422,GSM176423,GSM176436,GSM176445,GSM176446,GSM176447,GSM176448,GSM176451,GSM176452,GSM176453,GSM176454

GEO dataset GSE7621, samples:
GSM184354,GSM184355,GSM184356,GSM184357,GSM184358,GSM184359,GSM184360,GSM184361,GSM184362
