# Supplementary material for: Roar: detecting alternative polyadenylation with standard mRNA sequencing libraries
Source: BMC Bioinformatics. 2016 Oct 18;17:423. doi: 10.1186/s12859-016-1254-8 (PMC5069797; doi:10.1186/s12859-016-1254-8)
Supplement: Additional file 2 — Concordant results using different annotation sources and single or multiple APA analyses Spreadsheet reporting the genes reported as shortened or lengthened with roar using either the APASdb or PolyA_DB annotation with the single or multiple APA analyses and overlaps between the lists. (ZIP 7 kb) [file 12859_2016_1254_MOESM2_ESM.zip]

Archive with 2 entries (2 files):
- Supplementary_text1.txt
- Table1_comparisons_gtf.xls
