# Supplementary material for: Roar: detecting alternative polyadenylation with standard mRNA sequencing libraries
Source: BMC Bioinformatics. 2016 Oct 18;17:423. doi: 10.1186/s12859-016-1254-8 (PMC5069797; doi:10.1186/s12859-016-1254-8)
Supplement: Additional file 2 — Concordant results using different annotation sources and single or multiple APA analyses Spreadsheet reporting the genes reported as shortened or lengthened with roar using either the APASdb or PolyA_DB annotation with the single or multiple APA analyses and overlaps between the lists. (ZIP 7 kb) [file 12859_2016_1254_MOESM2_ESM.zip › Supplementary_text1.txt]

Supplementary Table1

The numbers shown in these table are those used to perform the Fisher test and therefore 
filtered for genes available in both gtf files, with FPKM_pre > 1 in both analyses 
and with a reliable roar call (without m/M = NA). These filters are different across the comparisons
due mainly to different polyadenylation sites in the annotation databases (for example some genes do not have
any alternative site in PolyA_DB but have at least one in APASdb).
As noted in the main text there are also small differences between the multiple and single analyses,
even when using the same annotation source, due to the strategy chosen to implement efficiently
the assignment of overlapping reads to the POST portions and reads that fall across different genes in the 
multiple APA version - these difference could have an impact on the genes surviving the filters or being called
shortened. 
Also the reported FPKM values are forcibly different between the multiple and single analyses,
therefore sometimes they change the effect of the expression levels filter (see the package vignette and man pages
of the relevant methods for details).
These are the sources of small "discrepancies" in the table, for example about the MCF7 vs MCF10
comparison where we indeed detect 499 shortened genes using APASdb as reported
in Figure 4 but only 467 resulted detectable using the PolyADB gtf and 493 using APASdb multiple APA gtf.
