# Supplementary material for: Roar: detecting alternative polyadenylation with standard mRNA sequencing libraries
Source: BMC Bioinformatics. 2016 Oct 18;17:423. doi: 10.1186/s12859-016-1254-8 (PMC5069797; doi:10.1186/s12859-016-1254-8)
Supplement: Additional file 2 — Concordant results using different annotation sources and single or multiple APA analyses Spreadsheet reporting the genes reported as shortened or lengthened with roar using either the APASdb or PolyA_DB annotation with the single or multiple APA analyses and overlaps between the lists. (ZIP 7 kb) [file 12859_2016_1254_MOESM2_ESM.zip › Table1_comparisons_gtf.xls]

## Sheet: single APA different gtf
MCF7 vs MCF10	Shortened	Lengthened	Common Shortened	Common Lengthened	Fisher pvalue shortened	Fisher pvalue lengthened
APASdb single APA	467	85
PolyADB single APA	502	75
			392	51	<1e-230	2.3e-86
MDA-MB231 vs MCF10
APASdb single APA	517	80
PolyADB single APA	486	77
			409	62	<1e-230	1.3e-115
MDA-MB231 vs MCF7
APASdb single APA	188	168
PolyADB single APA	173	190
			135	151	1.35e-194	1.79e-242
testis vs brain
APASdb single APA	188	6
PolyADB single APA	214	5
			179	4	4.65e-294	1.37e-12
Numbers of shortened/lengthened genes are filtered for genes available in both gtf files, with FPKM_pre > 1 in both analyses and with a reliable roar call (without m/M = NA).
These filters make the numbers across different sheets for the same analyses not always identical - note that not only genes available in different gtf files could be a source of differences
but also the strategy chosen to implement efficiently the assignment of overlapping reads to the POST portions and reads that fall across different genes in the multiple APA version.

## Sheet: multiple APA different gtf
MCF7 vs MCF10	Shortened	Lengthened	Common Shortened	Common Lengthened	Fisher pvalue shortened	Fisher pvalue lengthened
APASdb multiple APA	888	174
PolyADB multiple APA	807	143
			737	103	<1e-230	7.54e-142
MDA-MB231 vs MCF10
APASdb multiple APA	891	179
PolyADB multiple APA	712	149
			646	127	<1e-230	2.28e-195
MDA-MB231 vs MCF7
APASdb multiple APA	394	395
PolyADB multiple APA	290	394
			239	344	1.96e-267	<1e-230
testis vs brain
APASdb multiple APA	308	10
PolyADB multiple APA	281	10
			269	9	<1e-230	3.55e-27
Numbers of shortened/lengthened genes are filtered for genes available in both gtf files, with FPKM_pre > 1 in both analyses and with a reliable roar call (without m/M = NA).
These filters make the numbers across different sheets for the same analyses not always identical - note that not only genes available in different gtf files could be a source of differences
but also the strategy chosen to implement efficiently the assignment of overlapping reads to the POST portions and reads that fall across different genes in the multiple APA version.

## Sheet: single APA vs multiple APA - APASdb
MCF7 vs MCF10	Shortened	Lengthened	Common Shortened	Common Lengthened	Fisher pvalue shortened	Fisher pvalue lengthened
single	493	90
multiple	850	167
			486	72	<1e-230	4.21e-105
MDA-MB231 vs MCF10
single	563	94
multiple	886	166
			554	87	<1e-230	7.57e-141
MDA-MB231 vs MCF7
single	215	176
multiple	379	373
			208	169	2.32e-276	6.28e-219
testis vs brain
single	203	5
multiple	305	6
			200	3	1.94e-299	4.01e-09
Numbers of shortened/lengthened genes are filtered for genes available in both gtf files, with FPKM_pre > 1 in both analyses and with a reliable roar call (without m/M = NA).
These filters make the numbers across different sheets for the same analyses not always identical - note that not only genes available in different gtf files could be a source of differences
but also the strategy chosen to implement efficiently the assignment of overlapping reads to the POST portions and reads that fall across different genes in the multiple APA version.
