# Supplementary material for: Roar: detecting alternative polyadenylation with standard mRNA sequencing libraries
Source: BMC Bioinformatics. 2016 Oct 18;17:423. doi: 10.1186/s12859-016-1254-8 (PMC5069797; doi:10.1186/s12859-016-1254-8)
Supplement: Additional file 3 — Multiple APA analyses results with PolyA_DB: comparisons with other approaches. (XLS 8 kb) [file 12859_2016_1254_MOESM3_ESM.xls]

## Sheet: Sheet1
MCF7 vs MCF10	Shortened	Lengthened	Common Shortened	Common Lengthened	Fisher pvalue shortened	Fisher pvalue lengthened
Fu et al	390	45
PolyADB multiple APA	849	155
			127	4	7.87e-29	0.016
MDA-MB231 vs MCF10
Fu et al	265	566
PolyADB multiple APA	745	161
			59	18	0.1	5.58e-07
MDA-MB231 vs MCF7
Fu et al	121	993
PolyADB multiple APA	307	384
			12	93	0.0067	5.88e-08
testis vs brain
microarray method	887	49
PolyADB multiple APA	288	11
			139	1	5.85e-52	0.075
